# Supplementary material for: Wide Real-Life Data Support Reduced Sensitivity of Antigen Tests for Omicron SARS-CoV-2 Infections
Source: Viruses. 2024 Apr 23;16(5):657. doi: 10.3390/v16050657 (PMC11125898; doi:10.3390/v16050657)
Supplement: Supplementary file 1 [file viruses-16-00657-s001.zip]

Archive with 1 entries (1 files):
- viruses-2940536-supplementary.pdf
